# Supplementary material for: How to Easily Make Self-Sensing Pneumatic Inverse Artificial Muscles
Source: Biomimetics (Basel). 2024 Mar 15;9(3):177. doi: 10.3390/biomimetics9030177 (PMC10968065; doi:10.3390/biomimetics9030177)
Supplement: Supplementary file 1 [file biomimetics-09-00177-s001.zip]

Archive with 6 entries (4 files):
- biomimetics-2826933-supplementary/
- biomimetics-2826933-supplementary/Videos/
- biomimetics-2826933-supplementary/Videos/Step 1_ Preparation of the restriction coil.mp4
- biomimetics-2826933-supplementary/Videos/Step 2_ Application of the restriction coil.mp4
- biomimetics-2826933-supplementary/Videos/Step 3_ Creation of the sensor and its electrical connections.mp4
- biomimetics-2826933-supplementary/Videos/Step 4_ Combination of the actuator and sensor, and sealing of the structure.mp4
